# Supplementary material for: Magnetically Compatible Brain Electrode Arrays Based on Single-Walled Carbon Nanotubes for Long-Term Implantation
Source: Nanomaterials (Basel). 2024 Jan 23;14(3):240. doi: 10.3390/nano14030240 (PMC10856774; doi:10.3390/nano14030240)
Supplement: Supplementary file 1 [file nanomaterials-14-00240-s001.zip]

Archive with 1 entries (1 files):
- nanomaterials-2803500-supplementary.pdf
